# Supplementary material for: Overexpression of a Cotton Aquaporin Gene GhTIP1;1-like Confers Cold Tolerance in Transgenic Arabidopsis
Source: Int J Mol Sci. 2022 Jan 25;23(3):1361. doi: 10.3390/ijms23031361 (PMC8836057; doi:10.3390/ijms23031361)
Supplement: Supplementary file 1 [file ijms-23-01361-s001.zip]

Archive with 6 entries (6 files):
- Supplementary Files/Table S1. Amino acid composition and protein analysis of GhTIP1;1-like.xlsx
- Supplementary Files/Table S2. Gene-specific primers used in isolation of GhTIP1;1-like gene and vector construction.xlsx
- Supplementary Files/Table S3. The library screening results by yeast two-hybrid.xlsx
- Supplementary Files/Table S4. The main cis-elements in the promoter of GhTIP1;1-like predicted by PIantCARE.xlsx
- Supplementary Files/Table S5. Full-length cDNA primer sequences of candidate interacting genes obtained by yeast two-hybrid.xlsx
- Supplementary Files/Table S6. Gene-specific primers used in RT-PCR analysis.xlsx
