# Supplementary material for: Overexpression of a Cotton Aquaporin Gene GhTIP1;1-like Confers Cold Tolerance in Transgenic Arabidopsis
Source: Int J Mol Sci. 2022 Jan 25;23(3):1361. doi: 10.3390/ijms23031361 (PMC8836057; doi:10.3390/ijms23031361)
Supplement: Supplementary file 1 [file ijms-23-01361-s001.zip › Supplementary Files/Table S1. Amino acid composition and protein analysis of GhTIP1;1-like.xlsx]

## Sheet: Sheet1
Table S1. Amino acid composition and protein analysis of GhTIP1;1-like.
Amino	acid	Num	% mol/mol	% w/w
A	Ala	34	13.55	9.97
C	Cys	1	0.4	0.4
D	Asp	8	3.19	3.5
E	Glu	6	2.39	2.9
F	Phe	16	6.37	8.7
G	Gly	33	13.15	8.15
H	His	4	1.59	2.04
I	Ile	19	7.57	8.2
K	Lys	5	1.99	2.4
L	Leu	26	10.36	11.22
M	MET	5	1.99	2.45
N	Asn	11	4.38	4.78
P	Pro	13	5.18	4.92
Q	Gln	4	1.59	1.92
R	Arg	3	1.2	1.72
S	Ser	16	6.37	5.53
T	Thr	13	5.18	5.09
V	Val	22	8.76	8.48
W	Trp	6	2.39	4.03
Y	Tyr	6	2.39	3.58
Protein Length=251, MW=25891.96, Predicted pI=4.95
