# Supplementary material for: Overexpression of a Cotton Aquaporin Gene GhTIP1;1-like Confers Cold Tolerance in Transgenic Arabidopsis
Source: Int J Mol Sci. 2022 Jan 25;23(3):1361. doi: 10.3390/ijms23031361 (PMC8836057; doi:10.3390/ijms23031361)
Supplement: Supplementary file 1 [file ijms-23-01361-s001.zip › Supplementary Files/Table S2. Gene-specific primers used in isolation of GhTIP1;1-like gene and vector construction.xlsx]

## Sheet: Sheet1
Table S2. Gene-specific primers used in isolation of GhTIP1;1-like gene and vector construction.
Primer name	Forward primer sequence (5’-3’)	Reverse primer sequence (5’-3’)	Intention
gDNA_GhTIP1;1-like	ATGCCGATCCGAAACATAG	TCAATAATCGGTGGGAGGG	Gene cloning of genomic DNA sequence
CDS_GhTIP1;1-like	ATGCCGATCCGAAACATAGC	TCAATAATCGGTGGGAGGGAGTTG	Cloning of the CDS sequence of the gene
OE_GhTIP1;1-like	cacgggggactctagaATGCCGATCCGAAACATAGC	ggggaaattcgagctcTCAATAATCGGTGGGAGGGAGTTG	Linked to pBI121 vector
pGBKT7_GhTIP1;1-like	catggaggccgaattcATGCCGATCCGAAACATAG	gcaggtcgacggatcctTCAATAATCGGTGGGAGGG	Linked to pGBKT7 vector
GFP_GhTIP1;1-like	cacgggggactctagaATGCCGATCCGAAACATAG	ctttactcatactagtATAATCGGTGGGAGGGAGT	Construction of subcellular localization vector
VIGS_GhTIP1;1-like	taaggttaccgaattcATGCCGATCCGAAACATAG	cgagacgcgtgagctcAAGACTGATGTTCCCGCC	Construction of VIGS vector
TRV:00 (universal)	GTGGACTTAGATTCTGTGAGTAAGG	ACGGATCTACTTAAAGAACCGTAGT	Universal primers for VIGS test
ProGhTIP1;1-like_F1	GGTCCCTCTAAAATGGTTTGTCTT	GGGAAATGGAGAATGAAGA	Cloning of promoter fragments
ProGhTIP1;1-like_F2	GTACTGGAGCCCCTATCAAC	GGGAAATGGAGAATGAAGA	Cloning of promoter fragments
ProGhTIP1;1-like_F3	CCAACTATATGAAAAGCAAAAGG	GGGAAATGGAGAATGAAGA	Cloning of promoter fragments
ProGhTIP1;1-like_F4	TGATGGCAGAATTAAACCTTA	GGGAAATGGAGAATGAAGA	Cloning of promoter fragments
ProGhTIP1;1-like_F5	GGCGTGACATTTAAAAAAA	GGGAAATGGAGAATGAAGA	Cloning of promoter fragments
GUS_ProGhTIP1;1-like_F1	tgattacgccaagcttGGTCCCTCTAAAATGGTTTGTCTT	ggtggatccttctagaGGGAAATGGAGAATGAAGA	Linked to GUS vector
GUS_ProGhTIP1;1-like_F2	tgattacgccaagcttGTACTGGAGCCCCTATCAAC	ggtggatccttctagaGGGAAATGGAGAATGAAGA	Linked to GUS vector
GUS_ProGhTIP1;1-like_F3	tgattacgccaagcttCCAACTATATGAAAAGCAAAAGG	ggtggatccttctagaGGGAAATGGAGAATGAAGA	Linked to GUS vector
GUS_ProGhTIP1;1-like_F4	tgattacgccaagcttTGATGGCAGAATTAAACCTTA	ggtggatccttctagaGGGAAATGGAGAATGAAGA	Linked to GUS vector
GUS_ProGhTIP1;1-like_F5	tgattacgccaagcttGGCGTGACATTTAAAAAAA	ggtggatccttctagaGGGAAATGGAGAATGAAGA	Linked to GUS vector
