# Supplementary material for: Overexpression of a Cotton Aquaporin Gene GhTIP1;1-like Confers Cold Tolerance in Transgenic Arabidopsis
Source: Int J Mol Sci. 2022 Jan 25;23(3):1361. doi: 10.3390/ijms23031361 (PMC8836057; doi:10.3390/ijms23031361)
Supplement: Supplementary file 1 [file ijms-23-01361-s001.zip › Supplementary Files/Table S3. The library screening results by yeast two-hybrid.xlsx]

## Sheet: Sheet1
Table S3. The library screening results by yeast two-hybrid.
Monoclonal strain	Protein name	Description
A01 A09 A11 B01 B02 C03 C04 C12 D02 D06 D08 D10 E01 E04 E18 E21	BKI1	BRI1 kinase inhibitor 1
A02 D01 D04 E16 E17	PORA	Protochlorophyllide reductase
A03 A12 B08 B12 D11 E06	ATBZIP10	Basic leucine zipper 10
A04 A06 A08 A10 B07 B10 D07 D12 E12	NAC062	NAC domain-containing protein 62
A05	NA	NA
A07	CAB7	Chlorophyll a-b binding protein 7
B03 C01 C05 C06 D03 D05	PORC	Protochlorophyllide reductase
B04	TATC	Sec-independent protein translocase protein TATC
B05 B11	kynB	Kynurenine formamidase
B06	COLD	Encodes a small glycine-rich RNA binding protein
B09 C11 E03	NAC78	NAC domain-containing protein 78
C07	PSBY	Photosystem II core complex proteins psbY
C09	PIP2;7	Aquaporin PIP2;7
D09	SNX5	Encodes a member of the Arabidopsis sorting nexin family
E02 E07	TIP1;1	Aquaporin TIP1;1
E05	F3H	Naringenin,2-oxoglutarate 3-dioxygenase
E08	FDH	3-ketoacyl-CoA synthase 10
E09	At2g16530	Polyprenol reductase 2
E10 E13 E15 E19	NA	NA
E11	RTM2	Protein RESTRICTED TEV MOVEMENT 2
E14	YLS9	Protein YLS9
E20	NA	NA
E22	2MMP	Metalloendoproteinase 2-MMP
E23	NA	NA
