# Supplementary material for: Overexpression of a Cotton Aquaporin Gene GhTIP1;1-like Confers Cold Tolerance in Transgenic Arabidopsis
Source: Int J Mol Sci. 2022 Jan 25;23(3):1361. doi: 10.3390/ijms23031361 (PMC8836057; doi:10.3390/ijms23031361)
Supplement: Supplementary file 1 [file ijms-23-01361-s001.zip › Supplementary Files/Table S4. The main cis-elements in the promoter of GhTIP1;1-like predicted by PIantCARE.xlsx]

## Sheet: Sheet1
Table S4. The main cis-elements in the promoter of GhTIP1;1-like predicted by PIantCARE.
Cis-acting element	Signature sequence	Plant name	Biological function
AT-rich element	ATAGAAATCAA	Glycine max	Binding site of AT-rich DNA binding protein (ATBP-1)
A-box	CCGTCC	Petroselinum crispum	Cis-acting regulatory element
CAAT-box	CCAAT	Arabidopsis thaliana	Common cis-acting element in promoter and enhancer regions
DRE core	GCCGAC	Arabidopsis thaliana	Dehydration responsive element
ARE	AAACCA	Zea mays	Essential for the anaerobic induction
ERE	ATTTTAAA	Nicotiana glutinos	Ethylene-responsive element
AuxRR-core	GGTCCAT	Nicotiana tabacum	Involved in auxin responsiveness
MYC	CAATTG	Arabidopsis thaliana	Involved in chilling response
G-box	TACGTG	Arabidopsis thaliana	Involved in light responsiveness
ABRE	ACGTG	Arabidopsis thaliana	Involved in the abscisic acid responsiveness
GT1-motif	GGTTAA	Arabidopsis thaliana	Light responsive element
ATCT-motif	AATCTAATCC	Pisum sativum	Part of a conserved DNA module involved in light responsiveness
Box 4	ATTAAT	Petroselinum crispum	Part of a conserved DNA module involved in light responsiveness
GATA-motif	GATAGGG	Pisum sativum	Part of a light responsive element
I-box	GATAAGGGT	Arabidopsis thaliana	Part of a light responsive element
HD-Zip 3	GTAAT(G/C)ATTAC	Arabidopsis thaliana	Protein binding site
CCGTCC motif	CCGTCC	Nicotiana tabacum	Specific element expressed in meristem
CCGTCC-box	CCGTCC	Petroselinum hortense	Specific element expressed in meristem
STRE	AGGGG	Arabidopsis thaliana	Stress responsive element
TATA-box	TATAA	Arabidopsis thaliana	Transcription initiation element
W box	TTGACC	Arabidopsis thaliana	Wound responsiveness
