# Supplementary material for: Overexpression of a Cotton Aquaporin Gene GhTIP1;1-like Confers Cold Tolerance in Transgenic Arabidopsis
Source: Int J Mol Sci. 2022 Jan 25;23(3):1361. doi: 10.3390/ijms23031361 (PMC8836057; doi:10.3390/ijms23031361)
Supplement: Supplementary file 1 [file ijms-23-01361-s001.zip › Supplementary Files/Table S5. Full-length cDNA primer sequences of candidate interacting genes obtained by yeast two-hybrid.xlsx]

## Sheet: Sheet1
Table S5. Full-length cDNA primer sequences of candidate interacting genes obtained by yeast two-hybrid.
Gene name	Forward primer (5'-3')	Reverse primer (5'-3')
GhBKI1	ATGAATGGTTACCAGCAGCAAAAA	CTAGCATTTAAATTTGTCTTCCCC
GhBZIP10	ATGGTAGAACGACAAGAAAAACAA	TTAGCTTTGCTTGTTGTTCGTG
GhNAC062	ATGGGTGTTCTCTTACTGAATT	TTACAAGGCCTTTGGTGTG
GhCOLD	ATGGCTTCAGCTGATGTTGAGT	TCAACCTCCATATCCACCAC
GhPIP2;7	ATGTCTAAGGAAGTTAGTGAAGAA	TTAGTTGGTGGGGTTGCTG
GhNAC78	ATGGGTCGTGACTCAGCAAC	TCATAGCCCATACCTTGTGCAAAA
GhPORA	ATGGCTCTACAAGCTGCTGC	TTAGGCCAAGCCAACGAGTT
GhCAB7	ATGGCCTCTGTTTGTGCTT	CTAAAATGGAGAATAACAAACAAC
GhPORC	ATGGCTCTCCAAGCAGCTTC	TTAAGCCAAACCAACCAACTTCTC
GhTATC	ATGGGAAGCGCAAGCACC	TCACCGTCCAGTAAGCTTAA
GhPSBY	ATGGCAGCAAGTGTAGCAAC	TCACTGAGATCTCATCCTATTAAG
