# Supplementary material for: Overexpression of a Cotton Aquaporin Gene GhTIP1;1-like Confers Cold Tolerance in Transgenic Arabidopsis
Source: Int J Mol Sci. 2022 Jan 25;23(3):1361. doi: 10.3390/ijms23031361 (PMC8836057; doi:10.3390/ijms23031361)
Supplement: Supplementary file 1 [file ijms-23-01361-s001.zip › Supplementary Files/Table S6. Gene-specific primers used in RT-PCR analysis.xlsx]

## Sheet: Sheet1
Table S6. Gene-specific primers used in RT-PCR analysis.
Gene name	Forward primer	Reverse primer
AtACTIN	GCACCCTGTTCTTCTTACCGA	AGTAAGGTCACGTCCAGCAAGG
AtLEA4-5	CGGAACCGGTTTAGGTTTGG	AGTGTTCCTTCCAATCGGGT
AtCBF1	TGTCTCAACTTCGCTGACTCGGC	ACCTTCGCTCTGTTCCGGTGTATAA
AtCBF2	GGTTTCCTCAGGCGGTGATTACAGT	TCAGCGGTTTGGAAAGTCCCGAGC
AtCBF3	GGAATCAACTTGCGCTAAGGACATCCA	CCAACAAACTCGGCATCTCAAACAT
AtCOR15a	GGTAAAGCAGGAGAGGCTAAGGATG	AAGAATGTGACGGTGACTGTGGATA
AtCOR47	TATCATGCCAAGACCACTGAA	CAACGAAAGCCACAATAACAA
AtKIN1	GGACCAACAAGAATGCCTTCCAAGC	CGCTGCCGCATCCGATACACT
AtRD29A	GTCTGCCGTGACGACGAAGTTAC	TCCTTCTTCTCTTCTTCTCCTCCAA
AtKIN2	CAGAGACCAACAAGAATGCC	CACGAAGTTAACACCTCCCA
GhACTIN7	ATCCTCCGTCTTGACCTTG	TGTCCGTCAGGCAACTCAT
GhTIP1;1-like	ATGCCGATCCGAAACATAG	TCAATAATCGGTGGGAGG
GhCBF1	TTATGGGTCGGTTTCGTCAC	AGCTGCACACAATCATCGAC
GhCBF2	TGTGATGTGCTCGATTCTGG	GAAATCATCGGCAGCATCGT
GhCBF3	GGATAGTGGGAGTGGAAATG	CACAGCCGTACATAACCATC
GhKIN2	CCAGGATTTGAGCCACCAA	TTCATCCCCATTGTATCCT
GhCOR47	GGAGCGAGGGATGTTTGATT	GCAGTGGTCTCTTTTTCCTT
GhKIN1	CCAGGATTTGAGCCACCAAG	GTTCATCCCCATTGTATCCTTT
GhRD79A	GATTTCTCCTTTCGTGCAGT	TTAACTTTTGGCTGCCCTGA
GhBKI1	TTACCAGCAGCAAAAAACC	TGTAGCTTTGAGGACGATT
GhPORA	CTGTACCAAAAGAGGGAAA	TTTTGACATTCCAGCAGAC
GhPORC	TCAACCCATTTCAGCTTTC	ATTCTCCTTCGTAATGCCA
